# Supplementary material for: The CUGBP2 Splicing Factor Regulates an Ensemble of Branchpoints from Perimeter Binding Sites with Implications for Autoregulation
Source: PLoS Genet. 2009 Aug 14;5(8):e1000595. doi: 10.1371/journal.pgen.1000595 (PMC2715136; doi:10.1371/journal.pgen.1000595)
Supplement: Table S1 — Primers used for analysis of endogenous target exons shown in Figure 5. (0.03 MB XLS) [file pgen.1000595.s008.xls]

## Sheet: Sheet1
Transcript	Exon #	Upstream Primer (5´-3´)	Downstream Primer (5´-3´)
MAP4	15	CTTCTGCTCCTGATCTGAAGAATG	ACCCACACTTGGAGGAGAC
SORBS1	5	GGGCCTCGTCTTCCTACAG	CACTTCTATAGCCCTTGGCAG
PPF1BP1	19	GCAGAAAGCAGGCCATTTGG	CAGCCAGATCTAGGTGCTCTG
SMARCE1	4	AAAGACCATCTTATGCCCCAC	CGGCTTATCTGGTGGCTTTG
FOX2	11	GTCTCCCTTTAGTTCCTGGCTTC	GGCTGTGCATATCTGTAGGCTG
CUGBP2	6	CTGATGGGCTGAGTCGAG	AGGTGGCAGTGTTGAGCTG
NFAT	2	GGACCTAGACCTGGAATCGC	ACCGCTTGTCTGACTCATTGATG
PTER	3	ACCTGTAGTCAACCACAGTCTG	GTCAAAGGCCAGGAGCAAC
MLLT10	13	ATGCAGTATCGGCATGATGGAG	GAGGTAAGTGAGAGCTGGAGAC
CUGBP1	6	GACCTGATGGCCTGAGC	TGCTGCATCTGCTGCTG
SCAMP3	6	GTCCAGTTCAGCCCTGC	CTGGAGGACAAAGAGCACATC
MAPT	2	CTTTGAACCAGGATGGCTGA	GGTGTCTCCAATGCCTGCTTC
CUGBP2	5/7 jxn	GATTGGCGGAGCGCGAG	GTGAAGAGCAGCCCTCGACTC
